# Supplementary material for: Traction force and mechanosensitivity mediate species-specific implantation patterns in human and mouse embryos
Source: Sci Adv. 2025 Aug 15;11(33):eadr5199. doi: 10.1126/sciadv.adr5199 (PMC12356271; doi:10.1126/sciadv.adr5199)
Supplement: Supplementary file 2 — Movies S1 to S14 [file sciadv.adr5199_movies_s1_to_s14.zip]

Archive with 14 entries (14 files):
- adr5199_movie_s1.avi
- adr5199_movie_s2.avi
- adr5199_movie_s3.avi
- adr5199_movie_s4.avi
- adr5199_movie_s5.avi
- adr5199_movie_s6.avi
- adr5199_movie_s7.avi
- adr5199_movie_s8.avi
- adr5199_movie_s9.avi
- adr5199_movie_s10.avi
- adr5199_movie_s11.avi
- adr5199_movie_s12.avi
- adr5199_movie_s13.avi
- adr5199_movie_s14.avi
